# Supplementary material for: Co-ingestion of whey protein hydrolysate with milk minerals rich in calcium potently stimulates glucagon-like peptide-1 secretion: an RCT in healthy adults
Source: Eur J Nutr. 2019 Sep 17;59(6):2449–62. doi: 10.1007/s00394-019-02092-4 (PMC7413905; doi:10.1007/s00394-019-02092-4)
Supplement: Supplementary file 3 — Supplementary material 3 (CSV 55 kb) [file 394_2019_2092_MOESM3_ESM.csv]

							CALCITR	CALCITR	CALCITR	CALCITR	CALCITR	CALCITR	CALCITR	CALCITR	MILK MINERALS	MILK MINERALS	MILK MINERALS	MILK MINERALS	MILK MINERALS	MILK MINERALS	MILK MINERALS	MILK MINERALS	MILK MINERALS+PROTEIN	MILK MINERALS+PROTEIN	MILK MINERALS+PROTEIN	MILK MINERALS+PROTEIN	MILK MINERALS+PROTEIN	MILK MINERALS+PROTEIN	MILK MINERALS+PROTEIN	MILK MINERALS+PROTEIN	PROTEIN	PROTEIN	PROTEIN	PROTEIN	PROTEIN	PROTEIN	PROTEIN	PROTEIN	CONTROL	CONTROL	CONTROL	CONTROL	CONTROL	CONTROL	CONTROL	CONTROL	CALCITR	CALCITR	CALCITR
							Time 0 min	Time 15 min	Time 30 min	Time 45 min	Time 60 min	Time 90 min	Time 120 min	iAUC	Time 0 min	Time 15 min	Time 30 min	Time 45 min	Time 60 min	Time 90 min	Time 120 min	iAUC	Time 0 min	Time 15 min	Time 30 min	Time 45 min	Time 60 min	Time 90 min	Time 120 min	iAUC	Time 0 min	Time 15 min	Time 30 min	Time 45 min	Time 60 min	Time 90 min	Time 120 min	iAUC	Time 0 min	Time 15 min	Time 30 min	Time 45 min	Time 60 min	Time 90 min	Time 120 min	iAUC	Time 0 min	Time 15 min	Time 30 min
Participant ID	Sex (M/F)	Age (Years)	Body Mass (kg)	Body mass index (kg·m-2)	Waist circumference (cm)	Hip circumference (cm)	Plasma GLP-1 concentration (pmol·L-1)	Plasma GLP-1 concentration (pmol·L-1)	Plasma GLP-1 concentration (pmol·L-1)	Plasma GLP-1 concentration (pmol·L-1)	Plasma GLP-1 concentration (pmol·L-1)	Plasma GLP-1 concentration (pmol·L-1)	Plasma GLP-1 concentration (pmol·L-1)	Plasma GLP-1 iAUC (pmol·L-1·120 min)	Plasma GLP-1 concentration (pmol·L-1)	Plasma GLP-1 concentration (pmol·L-1)	Plasma GLP-1 concentration (pmol·L-1)	Plasma GLP-1 concentration (pmol·L-1)	Plasma GLP-1 concentration (pmol·L-1)	Plasma GLP-1 concentration (pmol·L-1)	Plasma GLP-1 concentration (pmol·L-1)	Plasma GLP-1 iAUC (pmol·L-1·120 min)	Plasma GLP-1 concentration (pmol·L-1)	Plasma GLP-1 concentration (pmol·L-1)	Plasma GLP-1 concentration (pmol·L-1)	Plasma GLP-1 concentration (pmol·L-1)	Plasma GLP-1 concentration (pmol·L-1)	Plasma GLP-1 concentration (pmol·L-1)	Plasma GLP-1 concentration (pmol·L-1)	Plasma GLP-1 iAUC (pmol·L-1·120 min)	Plasma GLP-1 concentration (pmol·L-1)	Plasma GLP-1 concentration (pmol·L-1)	Plasma GLP-1 concentration (pmol·L-1)	Plasma GLP-1 concentration (pmol·L-1)	Plasma GLP-1 concentration (pmol·L-1)	Plasma GLP-1 concentration (pmol·L-1)	Plasma GLP-1 concentration (pmol·L-1)	Plasma GLP-1 iAUC (pmol·L-1·120 min)	Plasma GLP-1 concentration (pmol·L-1)	Plasma GLP-1 concentration (pmol·L-1)	Plasma GLP-1 concentration (pmol·L-1)	Plasma GLP-1 concentration (pmol·L-1)	Plasma GLP-1 concentration (pmol·L-1)	Plasma GLP-1 concentration (pmol·L-1)	Plasma GLP-1 concentration (pmol·L-1)	Plasma GLP-1 iAUC (pmol·L-1·120 min)	Plasma GIP concentration (pmol·L-1)	Plasma GIP concentration (pmol·L-1)	Plasma GIP concentration (pmol·L-1)
#1	M	28	88.8	26.2	91	107	28.8	32.4	34.5	34.5	35.5	38.8	36.4	6.581666667	24.9	26.4	31.1	32	30.5	31.5	31.8	5.4125	27.1	46.6	59.7	83.1	81.3	87	80.5	45.35																	41.3	39.6	93.7
#2	M	23	73.1	23.1	79	91	29.4	38.3	36.4	33.6	31.8	33.7	28.3	3.940833333	37.9	40.4	43.4	41.3	41.3	35.4	33.9	1.8575	53.5	94	106.3	107.4	102.9	105.4	102.6	46.76666667																	72.2	55.9	57.1
#3	M	24	83.5	26.0	88	96	33.9	51.7	42	33.7	30.8	31.8	33.3	3.2375	36.1	49	46.9	46.4	37.4	40	35.6	5.460833333	28.7	66.8	80.2	111.4	99.9	87.2	93.3	57.53333333																	57.2	8.9	11.7
#4	M	28	94.8	26.1	101	113	28.1	37.9	45.2	36	45.9	35.3	30.8	9.816666667	22.9	33.9	40.2	31.2	26.8	38.6	35.4	10.78333333	31.9	73.9	80.9	91.7	93.2	99.7	92.1	54.78333333																	18.5	15.7	3.8
#5	M	22	78.2	25.5	81	101	32	51	44.6	43.7	36.9	32.9	41.4	7.744166667	31.4	43.8	41.1	35.9	41.4	46.3	30.2	8.758333333	32.3	76.5	88.1	102.5	88.9	94.7	100.5	56.01666667																	13.8	29.9	28.6
#6	M	21	72.8	25.9	88	104	52	60.1	64.2	54.5	51.1	45.4	45.7	2.808333333	32.1	30.7	32	36.5	36.9	33.8	34.8	2.225	26.9	39	57	64.1	65.8	60.6	70.7	31.15833333																	90.2	75.5	57.7
#7	F	26	70.9	23.7	87	105	34.7	59.4	45.3	39.8	45.8	31	51.7	8.5	30.1	41.3	37.7	36.3	31.1	34.6	32.9	4.75	23	74.7	68.7	72.1	77.3	79.1	72.4	48.65																	53.6	29.5	17.1
#8	M	50	85.8	25.5	85	106	14.7	18.3	18.5	24.3	26.5	22.5	24.6	7.525	15.4	17.2	19.4	21.2	20.2	23.1	23.7	5.281666667	19.2	30.8	61.1	56.5	51.1	62.8	63.2	33.71666667																	48.2	43.6	42.1
#9	F	30	61.9	20.6	67	99	28	44.3	37	39.9	34.7	25.8	33.9	6.236666667	24.9	29.5	29.3	36.5	32.1	26.8	22.3	4.248333333	20.1	30.8	47.6	59.1	63	70.3	57.2	34.90833333	12.4	24.3	22.8	35.7	42.3	38.9	48	34.90833333	11.1	13.4	12.5	12.8	17.8	13.3	11.1	2.494166667	49.1	43	52.2
#10	M	24	66.2	20.2	71	89	28.4	26.6	26.6	24.8	30.5	32.7	28.1	1.350833333	36.8	33.3	29.4	28.7	37.2	34.7	40.1	0.256833333	45.4	54.2	59.4	60.8	59.6	78.5	72.8	19.11666667																	26.3	32.9	32.9
#11	M	26	80.6	21.6	76	97	38.1	40.4	41.1	41	34.7	30.9	31.5	0.9275	32.2	35.7	52.2	46.1	36.5	34.3	31.4	5.946666667	26.3	64.7	74	80.2	73.6	87.7	72.5	47.45	20.6	53.9	65	80.5	69.7	91.9	80.8	47.45	26.6	28.6	27.3	28.3	26.1	26.2	30.1	0.943333333	42.6	25.7	15.9
#12	M	22	79.3	24.4	82	99	58.8	64.2	70.9	79.6	88.4	72.7	62.4	14.275	64.1	65.9	71.2	67.5	69.8	80.3	79.7	8.616666667	68.5	64.3	96.5	129.8	127.1	153.4	152.8	53.66666667	41.2	74.8	80	88.4	88.3	100.5	88.2	53.66666667	44.1	34.9	36.7	37	38.7	38.2	36.8	0	30.8	39.7	46.1
#13	M	22	73.4	24.3	78	96	24.3	31.8	40.6	42.6	34.2	32.7	30	9.933333333	24	27	29.6	32.4	35.1	28.9	22.5	5.224166667	26.5	44.5	58.3	71.4	76.2	86	78.4	42.49166667	22.3	46.1	51.8	61.4	53.4	52.6	45.7	42.49166667									21.9	27.2	35.4
#14	F	24	57.2	20.9	68	98	22.4	29.9	38.4	34.8	35.5	32.7	33.8	10.94166667	30.2	48.4	39.8	33.7	26.5	30.6	29.3	3.764166667	28.2	45.7	57.2	52.3	59.8	71.6	73.9	31.26666667									18.4	29.7	31.2	32.2	31.5	19.7	20.8	7.831666667	23.6	33.1	34
#15	F	30	67.8	27.9	79	101	34.1	44.4	40.4	38	33.7	37.5	31	3.170833333	38	35.2	54.7	45.9	43.8	39.6	33	4.260833333	32.1	56.2	82.4	87.8	84.7	89.4	84.6	46.98333333	25.2	49.2	63.7	59.4	67	69.8	81.4	46.98333333									19.3	25.9	20.9
#16	M	21	76.0	24.8	77	99	19.5	20.6	22	28.6	44.8	39.1	16.4	10.95	23.5	29.3	28	31.5	44	51.6	30.9	14.06666667	24	69.2	69.7	79.6	73.7	91.6	99.1	53.90833333									20.2	20.5	24.3	28	28.3	24	19.5	3.885833333	23.2	25.1	29.4
#17	M	21	72.8	24.5	77	94	41.1	44.1	56.6	50.8	46.5	43.3	54.9	6.825	33.1	34.6	45.4	42.8	44.5	43.1	40.8	8.566666667	28.3	47.2	63.1	71.9	73.3	97.8	92.5	46.04166667	43.9	63.4	70.3	85.4	79.5	87.2	77.2	46.04166667	27.2	36.1	45.9	31.3	29	29.1	25.3	4.621666667	34.5	25.8	23.7
#18	F	30	66.7	20.9	74	98	9.7	15.3	14.2	13.2	13.9	13.9	17.1	4.45	36.4	31.4	35.3	31.9	31.8	30.2	33.6	0	42.1	75.6	68.3	62.9	64.6	64.3	67.5	23.00833333																	55.5	43.4	30.3
#19	F	21	57.7	20.5	69	92	30.2	41.6	41	31.5	27.1	31.8	31.2	3.260833333	34.9	38	43.2	35.8	33.7	28.6	28.7	1.515833333	32.8	56.3	78.4	85.4	90.7	105	102.9	52.86666667																	25.4	23	18.4
#20	M	20	71.2	20.9	78	99	20.3	46	32	30.3	31.5	29.1	20.8	10.29166667	18.3	25.7	23.8	21.6	20.1	25.7	24.1	4.9375	22.7	49.1	62.8	68.6	75.4	86.7	83.9	47.6																	25.8	21.6	15.7
[truncated: 212 more columns]
